# Supplementary material for: Commemorating a conservation trifecta: Three new species of Glossoloma (Gesneriaceae) honoring a donor, a family of forest stewards, and a conservation visionary
Source: PhytoKeys. 2026 Mar 4;271:173–85. doi: 10.3897/phytokeys.271.181141 (PMC12980138; doi:10.3897/phytokeys.271.181141)
Supplement: XML Treatment for Glossoloma jostii [file phytokeys.271.181141-treatment1.xml]

<!DOCTYPE tp:taxon-treatment
  PUBLIC "-//TaxonX//DTD Taxonomic Treatment Publishing DTD v0 20100105//EN" "tax-treatment-NSO.dtd">
<tp:taxon-treatment xmlns:tp="http://www.plazi.org/taxpub"><tp:treatment-meta><kwd-group><label>Taxon classification</label><kwd>
              <named-content content-type="kingdom">Plantae</named-content>
            </kwd><kwd>
              <named-content content-type="order">Lamiales</named-content>
            </kwd><kwd>
              <named-content content-type="family">Gesneriaceae</named-content>
            </kwd></kwd-group><mixed-citation publication-type="journal"><person-group><name><surname>Clark</surname><given-names>John L.</given-names></name></person-group><article-title>Commemorating a conservation trifecta: Three new species of <italic><tp:taxon-name><tp:taxon-name-part taxon-name-part-type="genus" reg="Glossoloma">Glossoloma</tp:taxon-name-part></tp:taxon-name></italic> (<tp:taxon-name><tp:taxon-name-part taxon-name-part-type="family" reg="Gesneriaceae">Gesneriaceae</tp:taxon-name-part></tp:taxon-name>) honoring a donor, a family of forest stewards, and a conservation visionary</article-title><source>PhytoKeys</source><day>04</day><month>03</month><year>2026</year><volume>271</volume><fpage>173</fpage><lpage>185</lpage><pub-id pub-id-type="doi">10.3897/phytokeys.271.181141</pub-id></mixed-citation></tp:treatment-meta><tp:nomenclature><tp:taxon-name><object-id xmlns:xlink="http://www.w3.org/1999/xlink" content-type="arpha" xlink:type="simple">2B3F9391-A9EA-53B8-85FC-5DB0C916B293</object-id>
                		<tp:taxon-name-part taxon-name-part-type="genus" reg="Glossoloma">Glossoloma</tp:taxon-name-part> <tp:taxon-name-part taxon-name-part-type="species" reg="jostii">jostii</tp:taxon-name-part>
                	
                		<object-id xmlns:xlink="http://www.w3.org/1999/xlink" content-type="ipni" xlink:type="simple">urn:lsid:ipni.org:names:77377380-1</object-id>
                	</tp:taxon-name><tp:taxon-authority>J.L.Clark</tp:taxon-authority><tp:taxon-status xmlns:xlink="http://www.w3.org/1999/xlink" xlink:type="simple">sp. nov.</tp:taxon-status><xref ref-type="fig" rid="F1">Fig. 1</xref></tp:nomenclature><tp:treatment-sec sec-type="Diagnosis"><title>Diagnosis.</title><p>Differs from all other congeners by its scandent subwoody habit (vs. the more common terrestrial unbranched shrub habit), brittle leaf blades (vs. chartaceous in most other congeners), apically constricted corolla (vs. non-ampliate or broad as in <italic><tp:taxon-name><tp:taxon-name-part taxon-name-part-type="genus" reg="Glossoloma">G.</tp:taxon-name-part> <tp:taxon-name-part taxon-name-part-type="species" reg="subglabrum">subglabrum</tp:taxon-name-part></tp:taxon-name></italic>), uniformly red corollas (vs. uniformly yellow, or yellow with red lobes), and valvate calyx lobes (vs. conduplicate calyx lobes where each lobe is appressed to an adjacent lobe and folded lengthwise in <italic><tp:taxon-name><tp:taxon-name-part taxon-name-part-type="genus" reg="Glossoloma">G.</tp:taxon-name-part> <tp:taxon-name-part taxon-name-part-type="species" reg="puroanum">puroanum</tp:taxon-name-part></tp:taxon-name></italic> and <italic><tp:taxon-name><tp:taxon-name-part taxon-name-part-type="genus" reg="Glossoloma">G.</tp:taxon-name-part> <tp:taxon-name-part taxon-name-part-type="species" reg="recaldeorum">recaldeorum</tp:taxon-name-part></tp:taxon-name></italic>).</p><fig id="F1" position="float" orientation="portrait"><object-id xmlns:xlink="http://www.w3.org/1999/xlink" content-type="doi" xlink:type="simple">10.3897/phytokeys.271.181141.figure1</object-id><object-id xmlns:xlink="http://www.w3.org/1999/xlink" content-type="arpha" xlink:type="simple">C2CB419C-D92C-5CA2-86C7-CC3C10E6DA08</object-id><label>Figure 1.</label><caption><p>Field images of <italic><tp:taxon-name><tp:taxon-name-part taxon-name-part-type="genus" reg="Glossoloma">Glossoloma</tp:taxon-name-part> <tp:taxon-name-part taxon-name-part-type="species" reg="jostii">jostii</tp:taxon-name-part></tp:taxon-name></italic> J.L.Clark. <bold>A</bold>. Lateral view of flower; <bold>B</bold>. Front view of corolla; <bold>C</bold>. Adaxial leaf surface; <bold>D</bold>. Habit (<bold>A–D</bold>. From <italic>J.L. Clark et al. 14803</italic>). Photos by J.L. Clark.</p></caption><graphic xmlns:xlink="http://www.w3.org/1999/xlink" xlink:href="phytokeys-271-173_article-181141__-g001.jpg" id="oo_1552621.jpg" position="float" orientation="portrait" xlink:type="simple"><uri content-type="original_file" xlink:type="simple">https://binary.pensoft.net/fig/1552621</uri></graphic></fig></tp:treatment-sec><tp:treatment-sec sec-type="Type"><title>Type.</title><p>Ecuador • Tungurahua: Cantón Baños, parroquia Río Verde, Bosque Protector Cerro Candelaria (Fundación EcoMinga), upper Pastaza watershed, high ridgeline above canyon, trail between Cerro Candelaria permanent plot #1 (2200 m) and high camp (2600 m), <named-content xmlns:xlink="http://www.w3.org/1999/xlink" content-type="dwc:verbatimCoordinates" xlink:type="simple">1°26'26.7"S, 78°18'11.4"W</named-content>, 2200–2664 m, 9 March 2016, <italic>J.L. Clark, J.A. Mayr &amp; D.A. Neill 14803</italic> (holotype: QCA!; isotypes: E!, ECUAMZ!, G!, MO!, NY!, SEL! [barcode SEL089267], US!).</p></tp:treatment-sec><tp:treatment-sec sec-type="Description"><title>Description.</title><p>Elongate scandent nomadic climbers. <bold><italic>Stems</italic></bold> elongate and subwoody, terete in cross section, 3–6 mm in diameter, sparsely to densely pilose. <bold><italic>Leaves</italic></bold> opposite, equal in a pair; petioles 1–3 cm long, green, terete in cross-section, densely pilose; blade brittle (especially when dry), oblong, 5–10 × 1.5–3 cm, coriaceous, adaxially and abaxially green, apex acute to acuminate, base acute, margin serrate, 4–6 pairs of secondary veins, hispid abaxially and adaxially. <bold><italic>Inflorescences</italic></bold> reduced to a single axillary flower. <bold><italic>Flowers</italic></bold> resupinate, with elongate pendent pedicels, 1.6–2.2 cm long. Calyx lobes uniformly dark red, pilose on the outside and glabrous on the inside, lobes 5, nearly free, fused at the base for 2–4 mm, valvate to separate, and clasping corolla tube, lower lobe relatively smaller and narrow, ca. 1.3 × 0.4 cm, the other four lobes broadly ovate, apex acute, margins serrate, ca. 1.5 × 1.3 cm. Corolla tube ampliate on upper surface and apically constricted, appearing perpendicular relative to calyx, 2.7–3.8 cm long, gibbous at base, appearing laterally compressed, 2.0–3.5 mm wide, outside uniformly pilose, inside mostly glabrous with minute glandular trichomes apically, throat elliptic in cross section, lobes 5, subequal, margins entire to serrulate, lobes reflexed, 8–11 × 9–12 mm, uniformly red. <bold><italic>Androecium</italic></bold> of 4 didynamous stamens, included, filaments broad and flat, ca. 3.0 cm long, adnate to the corolla tube base for 4 mm, white, glabrous; anthers oblong, coherent by the lateral walls, dehiscing longitudinally, 4.2–6.0 × 0.7–2.0 mm. <bold><italic>Gynoecium</italic></bold> with a single bilobed dorsal gland; ovary superior, 4.0–5.0 × 4.0–5.0 mm, cone-shaped, puberulent; style stout, included, 3.0 cm long; stigma stomatomorphic. <bold><italic>Fruit</italic></bold> not observed.</p></tp:treatment-sec><tp:treatment-sec sec-type="Phenology"><title>Phenology.</title><p>Collected with flowers in March.</p></tp:treatment-sec><tp:treatment-sec sec-type="Etymology"><title>Etymology.</title><p>The specific epithet honors Lou Jost, botanist, conservationist, self-taught mathematical biologist, and co-founder of the EcoMinga Foundation. His efforts have been instrumental in protecting montane forests throughout Ecuador, particularly in the Pastaza Valley on the eastern slopes of the Andes. Jost has contributed extensively to the discovery and description of plant species, especially orchids, and his vision and leadership have been pivotal in conserving biodiversity hotspots in the region. This epithet commemorates his dedication to science, conservation, and the protection of remnant Andean forests, including the locality of the three new species described here.</p></tp:treatment-sec><tp:treatment-sec sec-type="Distribution"><title>Distribution.</title><p><italic><tp:taxon-name><tp:taxon-name-part taxon-name-part-type="genus" reg="Glossoloma">Glossoloma</tp:taxon-name-part> <tp:taxon-name-part taxon-name-part-type="species" reg="jostii">jostii</tp:taxon-name-part></tp:taxon-name></italic> is currently only known from the Cerro Candelaria reserve near Río Verde in Bosque Protector Cerro Candelaria, a private reserve managed by Fundación EcoMinga on the eastern slopes of the Ecuadorian Andes.</p></tp:treatment-sec><tp:treatment-sec sec-type="Comments"><title>Comments.</title><p>The combination of uniformly red corollas with a nomadic scandent habit is rare in <italic><tp:taxon-name><tp:taxon-name-part taxon-name-part-type="genus" reg="Glossoloma">Glossoloma</tp:taxon-name-part></tp:taxon-name></italic>. An undescribed western Andean species also shares the scandent habit and uniformly red corollas of <italic><tp:taxon-name><tp:taxon-name-part taxon-name-part-type="genus" reg="Glossoloma">G.</tp:taxon-name-part> <tp:taxon-name-part taxon-name-part-type="species" reg="jostii">jostii</tp:taxon-name-part></tp:taxon-name></italic>, but differs by its green calyx lobes (vs. red in <italic><tp:taxon-name><tp:taxon-name-part taxon-name-part-type="genus" reg="Glossoloma">G.</tp:taxon-name-part> <tp:taxon-name-part taxon-name-part-type="species" reg="jostii">jostii</tp:taxon-name-part></tp:taxon-name></italic>) and a uniformly bright yellow throat (vs. the uniformly red inner and outer surfaces in <italic><tp:taxon-name><tp:taxon-name-part taxon-name-part-type="genus" reg="Glossoloma">G.</tp:taxon-name-part> <tp:taxon-name-part taxon-name-part-type="species" reg="jostii">jostii</tp:taxon-name-part></tp:taxon-name></italic>; Fig. <xref ref-type="fig" rid="F1">1B</xref>). Some other species of <italic><tp:taxon-name><tp:taxon-name-part taxon-name-part-type="genus" reg="Glossoloma">Glossoloma</tp:taxon-name-part></tp:taxon-name></italic> also have uniformly red corollas, but they are readily distinguished from <italic><tp:taxon-name><tp:taxon-name-part taxon-name-part-type="genus" reg="Glossoloma">G.</tp:taxon-name-part> <tp:taxon-name-part taxon-name-part-type="species" reg="jostii">jostii</tp:taxon-name-part></tp:taxon-name></italic> by their unbranched, terrestrial subshrub habit and elongate tubular corollas without an apical constriction (vs. ampliated corollas that are apically constricted in <italic><tp:taxon-name><tp:taxon-name-part taxon-name-part-type="genus" reg="Glossoloma">G.</tp:taxon-name-part> <tp:taxon-name-part taxon-name-part-type="species" reg="jostii">jostii</tp:taxon-name-part></tp:taxon-name></italic>; Fig. <xref ref-type="fig" rid="F1">1A</xref>). Examples of unbranched terrestrial subshrub species with red corolla include <italic><tp:taxon-name><tp:taxon-name-part taxon-name-part-type="genus" reg="Glossoloma">G.</tp:taxon-name-part> <tp:taxon-name-part taxon-name-part-type="species" reg="baguense">baguense</tp:taxon-name-part></tp:taxon-name></italic> (L.E. Skog) J.L. Clark, <italic><tp:taxon-name><tp:taxon-name-part taxon-name-part-type="genus" reg="Glossoloma">G.</tp:taxon-name-part> <tp:taxon-name-part taxon-name-part-type="species" reg="subglabrum">subglabrum</tp:taxon-name-part></tp:taxon-name></italic> J.L. Clark, <italic><tp:taxon-name><tp:taxon-name-part taxon-name-part-type="genus" reg="Glossoloma">G.</tp:taxon-name-part> <tp:taxon-name-part taxon-name-part-type="species" reg="oblongicalyx">oblongicalyx</tp:taxon-name-part></tp:taxon-name></italic> (J.L. Clark &amp; L.E. Skog) J.L. Clark, and <italic><tp:taxon-name><tp:taxon-name-part taxon-name-part-type="genus" reg="Glossoloma">G.</tp:taxon-name-part> <tp:taxon-name-part taxon-name-part-type="species" reg="panamense">panamense</tp:taxon-name-part></tp:taxon-name></italic> (C.V. Morton) J.L. Clark. One example of a terrestrial species of <italic><tp:taxon-name><tp:taxon-name-part taxon-name-part-type="genus" reg="Glossoloma">Glossoloma</tp:taxon-name-part></tp:taxon-name></italic> characterized with uniformly red corollas and apically constricted corolla tubes is <italic><tp:taxon-name><tp:taxon-name-part taxon-name-part-type="genus" reg="Glossoloma">Glossoloma</tp:taxon-name-part> <tp:taxon-name-part taxon-name-part-type="species" reg="ichthyoderma">ichthyoderma</tp:taxon-name-part></tp:taxon-name></italic> (Hanst.) J.L. Clark. <italic><tp:taxon-name><tp:taxon-name-part taxon-name-part-type="genus" reg="Glossoloma">Glossoloma</tp:taxon-name-part> <tp:taxon-name-part taxon-name-part-type="species" reg="jostii">jostii</tp:taxon-name-part></tp:taxon-name></italic> can be distinguished from <italic><tp:taxon-name><tp:taxon-name-part taxon-name-part-type="genus" reg="Glossoloma">G.</tp:taxon-name-part> <tp:taxon-name-part taxon-name-part-type="species" reg="ichthyoderma">ichthyoderma</tp:taxon-name-part></tp:taxon-name></italic> by its scandent, branched shoots (Fig. <xref ref-type="fig" rid="F1">1D</xref>). In contrast, <italic><tp:taxon-name><tp:taxon-name-part taxon-name-part-type="genus" reg="Glossoloma">G.</tp:taxon-name-part> <tp:taxon-name-part taxon-name-part-type="species" reg="ichthyoderma">ichthyoderma</tp:taxon-name-part></tp:taxon-name></italic> consistently has erect, unbranched shoots, with a terrestrial or epiphytic habit. Vegetatively, <italic><tp:taxon-name><tp:taxon-name-part taxon-name-part-type="genus" reg="Glossoloma">G.</tp:taxon-name-part> <tp:taxon-name-part taxon-name-part-type="species" reg="jostii">jostii</tp:taxon-name-part></tp:taxon-name></italic> is differentiated by brittle leaves with a hispid indumentum (Fig. <xref ref-type="fig" rid="F1">1C</xref> &amp; Table <xref ref-type="table" rid="T1">1</xref>). The leaves in <italic><tp:taxon-name><tp:taxon-name-part taxon-name-part-type="genus" reg="Glossoloma">G.</tp:taxon-name-part> <tp:taxon-name-part taxon-name-part-type="species" reg="puroanum">puroanum</tp:taxon-name-part></tp:taxon-name></italic> are chartaceous (not brittle) with a sericeous indumentum on the leaf (vs. hispid indumentum in <italic><tp:taxon-name><tp:taxon-name-part taxon-name-part-type="genus" reg="Glossoloma">G.</tp:taxon-name-part> <tp:taxon-name-part taxon-name-part-type="species" reg="jostii">jostii</tp:taxon-name-part></tp:taxon-name></italic>; Table <xref ref-type="table" rid="T1">1</xref>).</p></tp:treatment-sec><tp:treatment-sec><!--Section generated to contain objects referenced in tp:taxon-treatment.--><table-wrap id="T1" position="float" orientation="portrait"><label>Table 1.</label><caption><p>Geographic distribution (Ecuadorian provinces in parentheses) and diagnostic morphological characters differentiating <italic><tp:taxon-name><tp:taxon-name-part taxon-name-part-type="genus" reg="Glossoloma">Glossoloma</tp:taxon-name-part> <tp:taxon-name-part taxon-name-part-type="species" reg="jostii">jostii</tp:taxon-name-part></tp:taxon-name></italic>, <italic><tp:taxon-name><tp:taxon-name-part taxon-name-part-type="genus" reg="Glossoloma">G.</tp:taxon-name-part> <tp:taxon-name-part taxon-name-part-type="species" reg="puroanum">puroanum</tp:taxon-name-part></tp:taxon-name></italic>, <italic><tp:taxon-name><tp:taxon-name-part taxon-name-part-type="genus" reg="Glossoloma">G.</tp:taxon-name-part> <tp:taxon-name-part taxon-name-part-type="species" reg="recaldeorum">recaldeorum</tp:taxon-name-part></tp:taxon-name></italic>, and <italic><tp:taxon-name><tp:taxon-name-part taxon-name-part-type="genus" reg="Glossoloma">G.</tp:taxon-name-part> <tp:taxon-name-part taxon-name-part-type="species" reg="wiehleri">wiehleri</tp:taxon-name-part></tp:taxon-name></italic>.</p></caption><table><tbody><tr><th rowspan="1" colspan="1"/><th rowspan="1" colspan="1"><italic><tp:taxon-name><tp:taxon-name-part taxon-name-part-type="genus" reg="Glossoloma">Glossoloma</tp:taxon-name-part> <tp:taxon-name-part taxon-name-part-type="species" reg="jostii">jostii</tp:taxon-name-part></tp:taxon-name></italic> J.L.Clark</th><th rowspan="1" colspan="1"><italic><tp:taxon-name><tp:taxon-name-part taxon-name-part-type="genus" reg="Glossoloma">Glossoloma</tp:taxon-name-part> <tp:taxon-name-part taxon-name-part-type="species" reg="puroanum">puroanum</tp:taxon-name-part></tp:taxon-name></italic> J.L.Clark</th><th rowspan="1" colspan="1"><italic><tp:taxon-name><tp:taxon-name-part taxon-name-part-type="genus" reg="Glossoloma">Glossoloma</tp:taxon-name-part> <tp:taxon-name-part taxon-name-part-type="species" reg="recaldeorum">recaldeorum</tp:taxon-name-part></tp:taxon-name></italic> J.L.Clark</th><th rowspan="1" colspan="1"><italic><tp:taxon-name><tp:taxon-name-part taxon-name-part-type="genus" reg="Glossoloma">Glossoloma</tp:taxon-name-part> <tp:taxon-name-part taxon-name-part-type="species" reg="wiehleri">wiehleri</tp:taxon-name-part></tp:taxon-name></italic> J.L.Clark &amp; Tobar</th></tr><tr><td rowspan="1" colspan="1">
                <bold>Leaf shape</bold>
              </td><td rowspan="1" colspan="1">oblong</td><td rowspan="1" colspan="1">oblong</td><td rowspan="1" colspan="1">ovate</td><td rowspan="1" colspan="1">oblong</td></tr><tr><td rowspan="1" colspan="1">
                <bold>Leaf texture</bold>
              </td><td rowspan="1" colspan="1">leaves brittle when dry</td><td rowspan="1" colspan="1">leaves chartaceous (not brittle when dry)</td><td rowspan="1" colspan="1">leaves chartaceous (not brittle when dry)</td><td rowspan="1" colspan="1">leaves coriaceous (not brittle when dry)</td></tr><tr><td rowspan="1" colspan="1">
                <bold>Leaf size</bold>
              </td><td rowspan="1" colspan="1">5–10 × 1.5–3 cm</td><td rowspan="1" colspan="1">15–20 × 4.5–7.0 cm</td><td rowspan="1" colspan="1">3–4 × 1.5–2.0 cm</td><td rowspan="1" colspan="1">9.3–12.5 × 5–6.7 cm</td></tr><tr><td rowspan="1" colspan="1">
                <bold>Leaf indumentum</bold>
              </td><td rowspan="1" colspan="1">hispid</td><td rowspan="1" colspan="1">sericeous</td><td rowspan="1" colspan="1">pilose</td><td rowspan="1" colspan="1">velutinous</td></tr><tr><td rowspan="1" colspan="1">
                <bold>Inflorescence bracts</bold>
              </td><td rowspan="1" colspan="1">absent</td><td rowspan="1" colspan="1">present</td><td rowspan="1" colspan="1">absent</td><td rowspan="1" colspan="1">present</td></tr><tr><td rowspan="1" colspan="1">
                <bold>Flowers per axil</bold>
              </td><td rowspan="1" colspan="1">single</td><td rowspan="1" colspan="1">multiple</td><td rowspan="1" colspan="1">single</td><td rowspan="1" colspan="1">multiple</td></tr><tr><td rowspan="1" colspan="1">
                <bold>Calyx lobes</bold>
              </td><td rowspan="1" colspan="1">valvate or separate</td><td rowspan="1" colspan="1">conduplicate</td><td rowspan="1" colspan="1">conduplicate</td><td rowspan="1" colspan="1">conduplicate</td></tr><tr><td rowspan="1" colspan="1">
                <bold>Corolla shape</bold>
              </td><td rowspan="1" colspan="1">ampliate and apically constricted</td><td rowspan="1" colspan="1">nearly tubular and not apically constricted</td><td rowspan="1" colspan="1">ampliate and not apically constricted</td><td rowspan="1" colspan="1">ampliate and not apically constricted</td></tr><tr><td rowspan="1" colspan="1">
                <bold>Corolla compression</bold>
              </td><td rowspan="1" colspan="1">laterally compressed</td><td rowspan="1" colspan="1">laterally compressed</td><td rowspan="1" colspan="1">rounded (not laterally compressed)</td><td rowspan="1" colspan="1">rounded (not laterally compressed)</td></tr><tr><td rowspan="1" colspan="1">
                <bold>Corolla surface</bold>
              </td><td rowspan="1" colspan="1">smooth</td><td rowspan="1" colspan="1">ridged or ribbed</td><td rowspan="1" colspan="1">smooth</td><td rowspan="1" colspan="1">smooth</td></tr><tr><td rowspan="1" colspan="1">
                <bold>Distribution</bold>
              </td><td rowspan="1" colspan="1">eastern Andean slopes – Pastaza Valley (Tungurahua)</td><td rowspan="1" colspan="1">eastern Andean slopes – Pastaza Valley (Tungurahua)</td><td rowspan="1" colspan="1">eastern Andean slopes – Pastaza Valley (Tungurahua)</td><td rowspan="1" colspan="1">western Andean slopes of northern Ecuador (Pichincha)</td></tr></tbody></table></table-wrap></tp:treatment-sec></tp:taxon-treatment>
