# Supplementary material for: Commemorating a conservation trifecta: Three new species of Glossoloma (Gesneriaceae) honoring a donor, a family of forest stewards, and a conservation visionary
Source: PhytoKeys. 2026 Mar 4;271:173–85. doi: 10.3897/phytokeys.271.181141 (PMC12980138; doi:10.3897/phytokeys.271.181141)
Supplement: XML Treatment for Glossoloma puroanum [file phytokeys.271.181141-treatment2.xml]

<!DOCTYPE tp:taxon-treatment
  PUBLIC "-//TaxonX//DTD Taxonomic Treatment Publishing DTD v0 20100105//EN" "tax-treatment-NSO.dtd">
<tp:taxon-treatment xmlns:tp="http://www.plazi.org/taxpub"><tp:treatment-meta><kwd-group><label>Taxon classification</label><kwd>
              <named-content content-type="kingdom">Plantae</named-content>
            </kwd><kwd>
              <named-content content-type="order">Lamiales</named-content>
            </kwd><kwd>
              <named-content content-type="family">Gesneriaceae</named-content>
            </kwd></kwd-group><mixed-citation publication-type="journal"><person-group><name><surname>Clark</surname><given-names>John L.</given-names></name></person-group><article-title>Commemorating a conservation trifecta: Three new species of <italic><tp:taxon-name><tp:taxon-name-part taxon-name-part-type="genus" reg="Glossoloma">Glossoloma</tp:taxon-name-part></tp:taxon-name></italic> (<tp:taxon-name><tp:taxon-name-part taxon-name-part-type="family" reg="Gesneriaceae">Gesneriaceae</tp:taxon-name-part></tp:taxon-name>) honoring a donor, a family of forest stewards, and a conservation visionary</article-title><source>PhytoKeys</source><day>04</day><month>03</month><year>2026</year><volume>271</volume><fpage>173</fpage><lpage>185</lpage><pub-id pub-id-type="doi">10.3897/phytokeys.271.181141</pub-id></mixed-citation></tp:treatment-meta><tp:nomenclature><tp:taxon-name><object-id xmlns:xlink="http://www.w3.org/1999/xlink" content-type="arpha" xlink:type="simple">5F0725EE-E1E0-5852-AA62-CA3F6FBDCD91</object-id>
                		<tp:taxon-name-part taxon-name-part-type="genus" reg="Glossoloma">Glossoloma</tp:taxon-name-part> <tp:taxon-name-part taxon-name-part-type="species" reg="puroanum">puroanum</tp:taxon-name-part>
                	
                		<object-id xmlns:xlink="http://www.w3.org/1999/xlink" content-type="ipni" xlink:type="simple">urn:lsid:ipni.org:names:77377381-1</object-id>
                	</tp:taxon-name><tp:taxon-authority>J.L.Clark</tp:taxon-authority><tp:taxon-status xmlns:xlink="http://www.w3.org/1999/xlink" xlink:type="simple">sp. nov.</tp:taxon-status><xref ref-type="fig" rid="F2">Fig. 2</xref></tp:nomenclature><tp:treatment-sec sec-type="Diagnosis"><title>Diagnosis.</title><p>Differs from all other congeners by the presence of a scandent subwoody habit (vs. terrestrial unbranched shrub), chartaceous leaf blades (vs. brittle leaf blades in <italic><tp:taxon-name><tp:taxon-name-part taxon-name-part-type="genus" reg="Glossoloma">G.</tp:taxon-name-part> <tp:taxon-name-part taxon-name-part-type="species" reg="jostii">jostii</tp:taxon-name-part></tp:taxon-name></italic>), presence of inflorescence bracts (vs. absence of inflorescence bracts in <italic><tp:taxon-name><tp:taxon-name-part taxon-name-part-type="genus" reg="Glossoloma">G.</tp:taxon-name-part> <tp:taxon-name-part taxon-name-part-type="species" reg="jostii">jostii</tp:taxon-name-part></tp:taxon-name></italic>), nearly tubular corolla that lacks an apical constriction (vs. ampliate and apically constricted corolla in <italic><tp:taxon-name><tp:taxon-name-part taxon-name-part-type="genus" reg="Glossoloma">G.</tp:taxon-name-part> <tp:taxon-name-part taxon-name-part-type="species" reg="jostii">jostii</tp:taxon-name-part></tp:taxon-name></italic>), a corolla tube with prominent longitudinal ridges (vs. smooth corolla in <italic><tp:taxon-name><tp:taxon-name-part taxon-name-part-type="genus" reg="Glossoloma">G.</tp:taxon-name-part> <tp:taxon-name-part taxon-name-part-type="species" reg="jostii">jostii</tp:taxon-name-part></tp:taxon-name></italic>), and cucullate calyx lobes (vs. valvate calyx lobes in <italic><tp:taxon-name><tp:taxon-name-part taxon-name-part-type="genus" reg="Glossoloma">G.</tp:taxon-name-part> <tp:taxon-name-part taxon-name-part-type="species" reg="jostii">jostii</tp:taxon-name-part></tp:taxon-name></italic>).</p><fig id="F2" position="float" orientation="portrait"><object-id xmlns:xlink="http://www.w3.org/1999/xlink" content-type="doi" xlink:type="simple">10.3897/phytokeys.271.181141.figure2</object-id><object-id xmlns:xlink="http://www.w3.org/1999/xlink" content-type="arpha" xlink:type="simple">E80D9E95-404E-5551-AB21-CD702D8D90DE</object-id><label>Figure 2.</label><caption><p>Field images of <italic><tp:taxon-name><tp:taxon-name-part taxon-name-part-type="genus" reg="Glossoloma">Glossoloma</tp:taxon-name-part> <tp:taxon-name-part taxon-name-part-type="species" reg="puroanum">puroanum</tp:taxon-name-part></tp:taxon-name></italic> J.L.Clark. <bold>A</bold>. Lateral view of flower with arrows indicating the longitudinal ridges; <bold>B</bold>. Habit; <bold>C</bold>. Front view of corolla; <bold>D</bold>. Shoot (<bold>A–D</bold>. From <italic>J.L. Clark et al. 14812</italic>). Photos by J.L. Clark.</p></caption><graphic xmlns:xlink="http://www.w3.org/1999/xlink" xlink:href="phytokeys-271-173_article-181141__-g002.jpg" id="oo_1552622.jpg" position="float" orientation="portrait" xlink:type="simple"><uri content-type="original_file" xlink:type="simple">https://binary.pensoft.net/fig/1552622</uri></graphic></fig></tp:treatment-sec><tp:treatment-sec sec-type="Type"><title>Type.</title><p>Ecuador • Tungurahua: Cantón Baños, parroquia Río Verde, Bosque Protector Cerro Candelaria (Fundación EcoMinga), upper Pastaza watershed, high ridgeline above canyon, trail between Cerro Candelaria permanent plot #1 (2200 m) and high camp (2600 m), <named-content xmlns:xlink="http://www.w3.org/1999/xlink" content-type="dwc:verbatimCoordinates" xlink:type="simple">1°26'26.7"S, 78°18'11.4"W</named-content>, 2200–2664 m, 9 March 2016, <italic>J.L. Clark, J.A. Mayr &amp; D.A. Neill 14812</italic> (holotype: QCA!; isotypes: ECUAMZ!, G!, MO!, NY!, SEL! [barcode SEL089280], US!).</p></tp:treatment-sec><tp:treatment-sec sec-type="Description"><title>Description.</title><p>Elongate scandent nomadic climbers. <bold><italic>Stems</italic></bold> elongate and quadrangular in cross section, 3–6 mm in diameter, sparsely pilose. <bold><italic>Leaves</italic></bold> opposite, equal in a pair; petiole 3–5.5 cm long, green, terete in cross-section, sparsely pilose; blade oblong, 15–20 × 4.5–7.0 cm, chartaceous, adaxially dark green, abaxially light green, apex acute to acuminate, base rounded, margin serrate, 5–7 pairs of secondary veins, abaxially and adaxially sericeous. <bold><italic>Inflorescences</italic></bold> reduced to 1 to 3 axillary flowers. <bold><italic>Flowers</italic></bold> resupinate, with elongate pendent pedicels, 2.8–3.7 cm long. Calyx uniformly red, sparsely pilose on the outside and glabrous on the inside, lobes 5, fused at the base for 2–4 mm, conduplicate with each lobe appressed to an adjacent lobe and folded lengthwise with the margin curved inward, clasping corolla tube, lower lobe relatively smaller and narrow, ca. 1.8 × 0.8 cm, the other four lobes broadly oblong, apex rounded, margins serrate, ca. 2.0 × 1.4 cm. Corolla tube ampliate on upper surface and slightly constricted apically, appearing perpendicular relative to calyx, 3.0–4.0 cm long, gibbous at base, with prominent longitudinal ridges, appearing laterally compressed, 2.5–4.0 mm wide, outside uniformly pilose, inside mostly glabrous with minute glandular trichomes apically, throat elliptic in cross section, lobes 5, subequal, margins entire to serrulate, lobes reflexed, 8–11 × 9–12 mm, tube yellow, basally suffused with red. <bold><italic>Androecium</italic></bold> of 4 didynamous stamens, included, filaments broad and flat, ca. 3.8 cm long, adnate to the corolla tube base for 4 mm, white, glabrous; anthers oblong, coherent by the lateral walls, dehiscing longitudinally, 4.3–6.2 × 0.8–2.2 mm. <bold><italic>Gynoecium</italic></bold> with a single bilobed dorsal gland; ovary superior, 4.2–5.2 × 4.2–5.2 mm, cone-shaped, pilose; style stout, included, 3.5 cm long; stigma stomatomorphic. <bold><italic>Fruit</italic></bold> not observed.</p></tp:treatment-sec><tp:treatment-sec sec-type="Phenology"><title>Phenology.</title><p>Collected with flowers in March.</p></tp:treatment-sec><tp:treatment-sec sec-type="Etymology"><title>Etymology.</title><p>The specific epithet honors Puro Coffee (UK), founded by Andy Orchard, whose support through the World Land Trust was instrumental in establishing Fundación EcoMinga’s Cerro Candelaria Reserve that safeguards all three species described here. In addition, Puro Coffee, through continued donations to the World Land Trust, supports the salary of a park guard at the reserve.</p></tp:treatment-sec><tp:treatment-sec sec-type="Distribution"><title>Distribution.</title><p><italic><tp:taxon-name><tp:taxon-name-part taxon-name-part-type="genus" reg="Glossoloma">Glossoloma</tp:taxon-name-part> <tp:taxon-name-part taxon-name-part-type="species" reg="puroanum">puroanum</tp:taxon-name-part></tp:taxon-name></italic> is currently only known from the Cerro Candelaria reserve near Río Verde in Bosque Protector Cerro Candelaria, a private reserve managed by Fundación EcoMinga on the eastern slopes of the Ecuadorian Andes.</p></tp:treatment-sec><tp:treatment-sec sec-type="Comments"><title>Comments.</title><p><italic><tp:taxon-name><tp:taxon-name-part taxon-name-part-type="genus" reg="Glossoloma">Glossoloma</tp:taxon-name-part> <tp:taxon-name-part taxon-name-part-type="species" reg="puroanum">puroanum</tp:taxon-name-part></tp:taxon-name></italic> is characterized by elongate tubular corollas with prominent longitudinal ridges (Fig. <xref ref-type="fig" rid="F2">2A</xref>). The corolla is yellow, suffused with red at the base externally, and marked internally with prominent red spots (Fig. <xref ref-type="fig" rid="F2">2C</xref>). The calyx lobes are red and folded in a conduplicate manner (i.e., each lobe appressed to an adjacent lobe and folded lengthwise with the margin curved inward – Fig. <xref ref-type="fig" rid="F2">2</xref> A&amp;D). Yellow corollas are common in <italic><tp:taxon-name><tp:taxon-name-part taxon-name-part-type="genus" reg="Glossoloma">Glossoloma</tp:taxon-name-part></tp:taxon-name></italic>, but this is the only species in the genus known to have both a scandent habit and corollas yellow suffused with red (Fig. <xref ref-type="fig" rid="F2">2</xref>). In addition, while most species of <italic><tp:taxon-name><tp:taxon-name-part taxon-name-part-type="genus" reg="Glossoloma">Glossoloma</tp:taxon-name-part></tp:taxon-name></italic> have terete stems, <italic><tp:taxon-name><tp:taxon-name-part taxon-name-part-type="genus" reg="Glossoloma">G.</tp:taxon-name-part> <tp:taxon-name-part taxon-name-part-type="species" reg="puroanum">puroanum</tp:taxon-name-part></tp:taxon-name></italic> is distinctive in having subquadrangular stems (Fig. <xref ref-type="fig" rid="F2">2</xref> B&amp;D). The leaf blades in <italic><tp:taxon-name><tp:taxon-name-part taxon-name-part-type="genus" reg="Glossoloma">G.</tp:taxon-name-part> <tp:taxon-name-part taxon-name-part-type="species" reg="puroanum">puroanum</tp:taxon-name-part></tp:taxon-name></italic> are chartaceous with a sericeous indumentum (Table <xref ref-type="table" rid="T1">1</xref>). In contrast, the leaves in <italic><tp:taxon-name><tp:taxon-name-part taxon-name-part-type="genus" reg="Glossoloma">G.</tp:taxon-name-part> <tp:taxon-name-part taxon-name-part-type="species" reg="jostii">jostii</tp:taxon-name-part></tp:taxon-name></italic> are stiff, brittle (especially when dry) and have a hispid indumentum (Table <xref ref-type="table" rid="T1">1</xref>). Another diagnostic character of <italic><tp:taxon-name><tp:taxon-name-part taxon-name-part-type="genus" reg="Glossoloma">G.</tp:taxon-name-part> <tp:taxon-name-part taxon-name-part-type="species" reg="puroanum">puroanum</tp:taxon-name-part></tp:taxon-name></italic> is the presence of multiple flowers in the leaf axils (vs. single axillary flowers in <italic><tp:taxon-name><tp:taxon-name-part taxon-name-part-type="genus" reg="Glossoloma">G.</tp:taxon-name-part> <tp:taxon-name-part taxon-name-part-type="species" reg="jostii">jostii</tp:taxon-name-part></tp:taxon-name></italic> and <italic><tp:taxon-name><tp:taxon-name-part taxon-name-part-type="genus" reg="Glossoloma">G.</tp:taxon-name-part> <tp:taxon-name-part taxon-name-part-type="species" reg="recaldeorum">recaldeorum</tp:taxon-name-part></tp:taxon-name></italic>) and presence of inflorescence bracts (vs. absence of inflorescence bracts in <italic><tp:taxon-name><tp:taxon-name-part taxon-name-part-type="genus" reg="Glossoloma">G.</tp:taxon-name-part> <tp:taxon-name-part taxon-name-part-type="species" reg="jostii">jostii</tp:taxon-name-part></tp:taxon-name></italic> and <italic><tp:taxon-name><tp:taxon-name-part taxon-name-part-type="genus" reg="Glossoloma">G.</tp:taxon-name-part> <tp:taxon-name-part taxon-name-part-type="species" reg="recaldeorum">recaldeorum</tp:taxon-name-part></tp:taxon-name></italic>).</p></tp:treatment-sec><tp:treatment-sec><!--Section generated to contain objects referenced in tp:taxon-treatment.--><table-wrap id="T1" position="float" orientation="portrait"><label>Table 1.</label><caption><p>Geographic distribution (Ecuadorian provinces in parentheses) and diagnostic morphological characters differentiating <italic><tp:taxon-name><tp:taxon-name-part taxon-name-part-type="genus" reg="Glossoloma">Glossoloma</tp:taxon-name-part> <tp:taxon-name-part taxon-name-part-type="species" reg="jostii">jostii</tp:taxon-name-part></tp:taxon-name></italic>, <italic><tp:taxon-name><tp:taxon-name-part taxon-name-part-type="genus" reg="Glossoloma">G.</tp:taxon-name-part> <tp:taxon-name-part taxon-name-part-type="species" reg="puroanum">puroanum</tp:taxon-name-part></tp:taxon-name></italic>, <italic><tp:taxon-name><tp:taxon-name-part taxon-name-part-type="genus" reg="Glossoloma">G.</tp:taxon-name-part> <tp:taxon-name-part taxon-name-part-type="species" reg="recaldeorum">recaldeorum</tp:taxon-name-part></tp:taxon-name></italic>, and <italic><tp:taxon-name><tp:taxon-name-part taxon-name-part-type="genus" reg="Glossoloma">G.</tp:taxon-name-part> <tp:taxon-name-part taxon-name-part-type="species" reg="wiehleri">wiehleri</tp:taxon-name-part></tp:taxon-name></italic>.</p></caption><table><tbody><tr><th rowspan="1" colspan="1"/><th rowspan="1" colspan="1"><italic><tp:taxon-name><tp:taxon-name-part taxon-name-part-type="genus" reg="Glossoloma">Glossoloma</tp:taxon-name-part> <tp:taxon-name-part taxon-name-part-type="species" reg="jostii">jostii</tp:taxon-name-part></tp:taxon-name></italic> J.L.Clark</th><th rowspan="1" colspan="1"><italic><tp:taxon-name><tp:taxon-name-part taxon-name-part-type="genus" reg="Glossoloma">Glossoloma</tp:taxon-name-part> <tp:taxon-name-part taxon-name-part-type="species" reg="puroanum">puroanum</tp:taxon-name-part></tp:taxon-name></italic> J.L.Clark</th><th rowspan="1" colspan="1"><italic><tp:taxon-name><tp:taxon-name-part taxon-name-part-type="genus" reg="Glossoloma">Glossoloma</tp:taxon-name-part> <tp:taxon-name-part taxon-name-part-type="species" reg="recaldeorum">recaldeorum</tp:taxon-name-part></tp:taxon-name></italic> J.L.Clark</th><th rowspan="1" colspan="1"><italic><tp:taxon-name><tp:taxon-name-part taxon-name-part-type="genus" reg="Glossoloma">Glossoloma</tp:taxon-name-part> <tp:taxon-name-part taxon-name-part-type="species" reg="wiehleri">wiehleri</tp:taxon-name-part></tp:taxon-name></italic> J.L.Clark &amp; Tobar</th></tr><tr><td rowspan="1" colspan="1">
                <bold>Leaf shape</bold>
              </td><td rowspan="1" colspan="1">oblong</td><td rowspan="1" colspan="1">oblong</td><td rowspan="1" colspan="1">ovate</td><td rowspan="1" colspan="1">oblong</td></tr><tr><td rowspan="1" colspan="1">
                <bold>Leaf texture</bold>
              </td><td rowspan="1" colspan="1">leaves brittle when dry</td><td rowspan="1" colspan="1">leaves chartaceous (not brittle when dry)</td><td rowspan="1" colspan="1">leaves chartaceous (not brittle when dry)</td><td rowspan="1" colspan="1">leaves coriaceous (not brittle when dry)</td></tr><tr><td rowspan="1" colspan="1">
                <bold>Leaf size</bold>
              </td><td rowspan="1" colspan="1">5–10 × 1.5–3 cm</td><td rowspan="1" colspan="1">15–20 × 4.5–7.0 cm</td><td rowspan="1" colspan="1">3–4 × 1.5–2.0 cm</td><td rowspan="1" colspan="1">9.3–12.5 × 5–6.7 cm</td></tr><tr><td rowspan="1" colspan="1">
                <bold>Leaf indumentum</bold>
              </td><td rowspan="1" colspan="1">hispid</td><td rowspan="1" colspan="1">sericeous</td><td rowspan="1" colspan="1">pilose</td><td rowspan="1" colspan="1">velutinous</td></tr><tr><td rowspan="1" colspan="1">
                <bold>Inflorescence bracts</bold>
              </td><td rowspan="1" colspan="1">absent</td><td rowspan="1" colspan="1">present</td><td rowspan="1" colspan="1">absent</td><td rowspan="1" colspan="1">present</td></tr><tr><td rowspan="1" colspan="1">
                <bold>Flowers per axil</bold>
              </td><td rowspan="1" colspan="1">single</td><td rowspan="1" colspan="1">multiple</td><td rowspan="1" colspan="1">single</td><td rowspan="1" colspan="1">multiple</td></tr><tr><td rowspan="1" colspan="1">
                <bold>Calyx lobes</bold>
              </td><td rowspan="1" colspan="1">valvate or separate</td><td rowspan="1" colspan="1">conduplicate</td><td rowspan="1" colspan="1">conduplicate</td><td rowspan="1" colspan="1">conduplicate</td></tr><tr><td rowspan="1" colspan="1">
                <bold>Corolla shape</bold>
              </td><td rowspan="1" colspan="1">ampliate and apically constricted</td><td rowspan="1" colspan="1">nearly tubular and not apically constricted</td><td rowspan="1" colspan="1">ampliate and not apically constricted</td><td rowspan="1" colspan="1">ampliate and not apically constricted</td></tr><tr><td rowspan="1" colspan="1">
                <bold>Corolla compression</bold>
              </td><td rowspan="1" colspan="1">laterally compressed</td><td rowspan="1" colspan="1">laterally compressed</td><td rowspan="1" colspan="1">rounded (not laterally compressed)</td><td rowspan="1" colspan="1">rounded (not laterally compressed)</td></tr><tr><td rowspan="1" colspan="1">
                <bold>Corolla surface</bold>
              </td><td rowspan="1" colspan="1">smooth</td><td rowspan="1" colspan="1">ridged or ribbed</td><td rowspan="1" colspan="1">smooth</td><td rowspan="1" colspan="1">smooth</td></tr><tr><td rowspan="1" colspan="1">
                <bold>Distribution</bold>
              </td><td rowspan="1" colspan="1">eastern Andean slopes – Pastaza Valley (Tungurahua)</td><td rowspan="1" colspan="1">eastern Andean slopes – Pastaza Valley (Tungurahua)</td><td rowspan="1" colspan="1">eastern Andean slopes – Pastaza Valley (Tungurahua)</td><td rowspan="1" colspan="1">western Andean slopes of northern Ecuador (Pichincha)</td></tr></tbody></table></table-wrap></tp:treatment-sec></tp:taxon-treatment>
