# Supplementary material for: Commemorating a conservation trifecta: Three new species of Glossoloma (Gesneriaceae) honoring a donor, a family of forest stewards, and a conservation visionary
Source: PhytoKeys. 2026 Mar 4;271:173–85. doi: 10.3897/phytokeys.271.181141 (PMC12980138; doi:10.3897/phytokeys.271.181141)
Supplement: XML Treatment for Glossoloma recaldeorum [file phytokeys.271.181141-treatment3.xml]

<!DOCTYPE tp:taxon-treatment
  PUBLIC "-//TaxonX//DTD Taxonomic Treatment Publishing DTD v0 20100105//EN" "tax-treatment-NSO.dtd">
<tp:taxon-treatment xmlns:tp="http://www.plazi.org/taxpub"><tp:treatment-meta><kwd-group><label>Taxon classification</label><kwd>
              <named-content content-type="kingdom">Plantae</named-content>
            </kwd><kwd>
              <named-content content-type="order">Lamiales</named-content>
            </kwd><kwd>
              <named-content content-type="family">Gesneriaceae</named-content>
            </kwd></kwd-group><mixed-citation publication-type="journal"><person-group><name><surname>Clark</surname><given-names>John L.</given-names></name></person-group><article-title>Commemorating a conservation trifecta: Three new species of <italic><tp:taxon-name><tp:taxon-name-part taxon-name-part-type="genus" reg="Glossoloma">Glossoloma</tp:taxon-name-part></tp:taxon-name></italic> (<tp:taxon-name><tp:taxon-name-part taxon-name-part-type="family" reg="Gesneriaceae">Gesneriaceae</tp:taxon-name-part></tp:taxon-name>) honoring a donor, a family of forest stewards, and a conservation visionary</article-title><source>PhytoKeys</source><day>04</day><month>03</month><year>2026</year><volume>271</volume><fpage>173</fpage><lpage>185</lpage><pub-id pub-id-type="doi">10.3897/phytokeys.271.181141</pub-id></mixed-citation></tp:treatment-meta><tp:nomenclature><tp:taxon-name><object-id xmlns:xlink="http://www.w3.org/1999/xlink" content-type="arpha" xlink:type="simple">FC3B7CDB-EFD7-56A1-A861-107725B59350</object-id>
                		<tp:taxon-name-part taxon-name-part-type="genus" reg="Glossoloma">Glossoloma</tp:taxon-name-part> <tp:taxon-name-part taxon-name-part-type="species" reg="recaldeorum">recaldeorum</tp:taxon-name-part>
                	
                		<object-id xmlns:xlink="http://www.w3.org/1999/xlink" content-type="ipni" xlink:type="simple">urn:lsid:ipni.org:names:77377382-1</object-id>
                	</tp:taxon-name><tp:taxon-authority>J.L.Clark</tp:taxon-authority><tp:taxon-status xmlns:xlink="http://www.w3.org/1999/xlink" xlink:type="simple">sp. nov.</tp:taxon-status><xref ref-type="fig" rid="F3">Fig. 3</xref></tp:nomenclature><tp:treatment-sec sec-type="Diagnosis"><title>Diagnosis.</title><p>Differs from all other congeners by the presence of a scandent subwoody habit (vs. terrestrial unbranched shrub), small ovate leaves (vs. oblong leaves in <italic><tp:taxon-name><tp:taxon-name-part taxon-name-part-type="genus" reg="Glossoloma">G.</tp:taxon-name-part> <tp:taxon-name-part taxon-name-part-type="species" reg="jostii">jostii</tp:taxon-name-part></tp:taxon-name></italic> and <italic><tp:taxon-name><tp:taxon-name-part taxon-name-part-type="genus" reg="Glossoloma">G.</tp:taxon-name-part> <tp:taxon-name-part taxon-name-part-type="species" reg="puroanum">puroanum</tp:taxon-name-part></tp:taxon-name></italic>), a corolla tube that is rounded at the throat (vs. laterally compressed corolla tubes in <italic><tp:taxon-name><tp:taxon-name-part taxon-name-part-type="genus" reg="Glossoloma">G.</tp:taxon-name-part> <tp:taxon-name-part taxon-name-part-type="species" reg="jostii">jostii</tp:taxon-name-part></tp:taxon-name></italic> and <italic><tp:taxon-name><tp:taxon-name-part taxon-name-part-type="genus" reg="Glossoloma">G.</tp:taxon-name-part> <tp:taxon-name-part taxon-name-part-type="species" reg="puroanum">puroanum</tp:taxon-name-part></tp:taxon-name></italic>), and single axillary flowers (vs. multiple flowers per leaf axil in <italic><tp:taxon-name><tp:taxon-name-part taxon-name-part-type="genus" reg="Glossoloma">G.</tp:taxon-name-part> <tp:taxon-name-part taxon-name-part-type="species" reg="jostii">jostii</tp:taxon-name-part></tp:taxon-name></italic> and <italic><tp:taxon-name><tp:taxon-name-part taxon-name-part-type="genus" reg="Glossoloma">G.</tp:taxon-name-part> <tp:taxon-name-part taxon-name-part-type="species" reg="puroanum">puroanum</tp:taxon-name-part></tp:taxon-name></italic>).</p><fig id="F3" position="float" orientation="portrait"><object-id xmlns:xlink="http://www.w3.org/1999/xlink" content-type="doi" xlink:type="simple">10.3897/phytokeys.271.181141.figure3</object-id><object-id xmlns:xlink="http://www.w3.org/1999/xlink" content-type="arpha" xlink:type="simple">99CEC7D1-EEF5-570B-AC23-D66F3CD38436</object-id><label>Figure 3.</label><caption><p>Field images of <italic><tp:taxon-name><tp:taxon-name-part taxon-name-part-type="genus" reg="Glossoloma">Glossoloma</tp:taxon-name-part> <tp:taxon-name-part taxon-name-part-type="species" reg="recaldeorum">recaldeorum</tp:taxon-name-part></tp:taxon-name></italic> J.L.Clark. <bold>A</bold>. Lateral view of flower; <bold>B</bold>. Front view of corolla; <bold>C</bold>. Abaxial leaf surface; <bold>D</bold>. Habit (<bold>A–D</bold>. From <italic>J.L. Clark et al. 14818</italic>). Photos by J.L. Clark.</p></caption><graphic xmlns:xlink="http://www.w3.org/1999/xlink" xlink:href="phytokeys-271-173_article-181141__-g003.jpg" id="oo_1552623.jpg" position="float" orientation="portrait" xlink:type="simple"><uri content-type="original_file" xlink:type="simple">https://binary.pensoft.net/fig/1552623</uri></graphic></fig></tp:treatment-sec><tp:treatment-sec sec-type="Type"><title>Type.</title><p>Ecuador • Tungurahua: Canton Baños, parroquia Río Verde, Bosque Protector Cerro Candelaria (Fundación EcoMinga), upper Pastaza watershed, high ridgeline above canyon, trail between Cerro Candelaria permanent plot #1 (2200 m) and high camp (2600 m), <named-content xmlns:xlink="http://www.w3.org/1999/xlink" content-type="dwc:verbatimCoordinates" xlink:type="simple">1°26'26.7"S, 78°18'11.4"W</named-content>, 2200–2664 m, 9 March 2016, <italic>J.L. Clark, J.A. Mayr &amp; D.A. Neill 14818</italic> (holotype: QCA!; isotypes: CAS!, E!, ECUAMZ!, G!, MO!, NY! SEL!, US!).</p></tp:treatment-sec><tp:treatment-sec sec-type="Description"><title>Description.</title><p>Elongate scandent nomadic climbers. <bold><italic>Stems</italic></bold> elongate and terete in cross section, 2–4 mm in diameter, sparsely pilose. <bold><italic>Leaves</italic></bold> opposite, equal in a pair; petiole 4–10 mm long, red, terete in cross-section, sparsely pilose; blade ovate, 3–4 × 1.5–2.0 cm, coriaceous, adaxially dark green, abaxially light green, apex acute, base rounded, margin sparsely serrate, 3–5 pairs of secondary veins, abaxially and adaxially pilose. <bold><italic>Inflorescences</italic></bold> reduced to a single axillary flower. <bold><italic>Flowers</italic></bold> resupinate, with elongate pendent to horizontal 2.5–3.3 cm long pedicels. Calyx mostly light green with reddish base, sparsely pilose on the outside and glabrous on the inside, lobes 5, fused at the base for 2–4 mm, conduplicate with each lobe appressed to an adjacent lobe and folded lengthwise with the margin curved inward, clasping corolla tube, lower lobe relatively smaller and narrow, ca. 1.0 × 0.4 cm, the other four lobes broadly oblong, apex acute, margins serrate, ca. 1.3 × 0.8 cm. Corolla tube ampliate on upper surface and slightly constricted apically, appearing perpendicular relative to calyx, 2.5–3.2 cm long, gibbous at base, 2.5–4.0 mm wide, outside uniformly pilose, inside mostly glabrous with minute glandular trichomes apically, throat rounded in cross section, lobes 5, subequal, margins entire to serrulate, lobes reflexed, 8–11 × 9–12 mm, uniformly yellow. <bold><italic>Androecium</italic></bold> of 4 didynamous stamens, included, filaments broad and flat, ca. 3.1 cm long, adnate to the corolla tube base for 3 mm, white, glabrous; anthers oblong, coherent by the lateral walls, dehiscing longitudinally, 3.9–5.7 × 0.6–1.8 mm. <bold><italic>Gynoecium</italic></bold> with a single bilobed dorsal gland; ovary superior, 3.9–4.9 × 3.0–4.0 mm, cone-shaped, puberulent; style stout, included, 3.0 cm long; stigma stomatomorphic. <bold><italic>Fruit</italic></bold> not observed.</p></tp:treatment-sec><tp:treatment-sec sec-type="Phenology"><title>Phenology.</title><p>Collected with flowers in March.</p></tp:treatment-sec><tp:treatment-sec sec-type="Etymology"><title>Etymology.</title><p>The specific epithet honors the Recalde family of El Placer, the nearest community to the location of the species described here. Over the years, the brothers Luis, Fausto, Jesús, and Abdón Recalde, and later their children Darwin, Santiago, and Diana Recalde, have served as park guards protecting Cerro Candelaria Reserve, and have been instrumental in promoting a positive attitude in communities towards promoting forest conservation. Their keen passion for nature and their extraordinary observations have led to the discovery of many new species, especially frogs.</p></tp:treatment-sec><tp:treatment-sec sec-type="Distribution"><title>Distribution.</title><p><italic><tp:taxon-name><tp:taxon-name-part taxon-name-part-type="genus" reg="Glossoloma">Glossoloma</tp:taxon-name-part> <tp:taxon-name-part taxon-name-part-type="species" reg="recaldeorum">recaldeorum</tp:taxon-name-part></tp:taxon-name></italic> is currently only known from the Cerro Candelaria reserve near Río Verde in Bosque Protector Cerro Candelaria, a private reserve managed by Fundación EcoMinga on the eastern slopes of the Ecuadorian Andes.</p></tp:treatment-sec><tp:treatment-sec sec-type="Comments"><title>Comments.</title><p><italic><tp:taxon-name><tp:taxon-name-part taxon-name-part-type="genus" reg="Glossoloma">Glossoloma</tp:taxon-name-part> <tp:taxon-name-part taxon-name-part-type="species" reg="recaldeorum">recaldeorum</tp:taxon-name-part></tp:taxon-name></italic> is distinguished by its small ovate leaves (Fig. <xref ref-type="fig" rid="F3">3C</xref>), the smallest currently known in the genus. The petioles are typically red, in contrast to the green petioles of congeners. The corollas are yellow, as in <italic><tp:taxon-name><tp:taxon-name-part taxon-name-part-type="genus" reg="Glossoloma">G.</tp:taxon-name-part> <tp:taxon-name-part taxon-name-part-type="species" reg="puroanum">puroanum</tp:taxon-name-part></tp:taxon-name></italic>, but differ in being more rounded at the throat (Fig. <xref ref-type="fig" rid="F3">3B</xref>) rather than laterally compressed (Fig. <xref ref-type="fig" rid="F2">2C</xref>). In addition, the presence of solitary axillary flowers (Fig. <xref ref-type="fig" rid="F3">3D</xref>) is unique within the genus, where most species bear multiple flowers per leaf axil (e.g., Fig. <xref ref-type="fig" rid="F2">2D</xref>).</p></tp:treatment-sec><tp:treatment-sec><!--Section generated to contain objects referenced in tp:taxon-treatment.--><fig id="F2" position="float" orientation="portrait"><object-id xmlns:xlink="http://www.w3.org/1999/xlink" content-type="doi" xlink:type="simple">10.3897/phytokeys.271.181141.figure2</object-id><object-id xmlns:xlink="http://www.w3.org/1999/xlink" content-type="arpha" xlink:type="simple">E80D9E95-404E-5551-AB21-CD702D8D90DE</object-id><label>Figure 2.</label><caption><p>Field images of <italic><tp:taxon-name><tp:taxon-name-part taxon-name-part-type="genus" reg="Glossoloma">Glossoloma</tp:taxon-name-part> <tp:taxon-name-part taxon-name-part-type="species" reg="puroanum">puroanum</tp:taxon-name-part></tp:taxon-name></italic> J.L.Clark. <bold>A</bold>. Lateral view of flower with arrows indicating the longitudinal ridges; <bold>B</bold>. Habit; <bold>C</bold>. Front view of corolla; <bold>D</bold>. Shoot (<bold>A–D</bold>. From <italic>J.L. Clark et al. 14812</italic>). Photos by J.L. Clark.</p></caption><graphic xmlns:xlink="http://www.w3.org/1999/xlink" xlink:href="phytokeys-271-173_article-181141__-g002.jpg" id="oo_1552622.jpg" position="float" orientation="portrait" xlink:type="simple"><uri content-type="original_file" xlink:type="simple">https://binary.pensoft.net/fig/1552622</uri></graphic></fig></tp:treatment-sec></tp:taxon-treatment>
